# Supplementary material for: The Combined Photosensitizers in Antimicrobial Photodynamic Therapy: The Case of Methylene Blue and Photodithazine Against Klebsiella pneumoniae
Source: Int J Mol Sci. 2025 Oct 21;26(20):10211. doi: 10.3390/ijms262010211 (PMC12562916; doi:10.3390/ijms262010211)
Supplement: Supplementary file 1 [file ijms-26-10211-s001.zip]

Archive with 1 entries (1 files):
- ijms-3912495-supplementary.pdf
